# Supplementary material for: The relationship between food security and quality of life among pregnant women
Source: BMC Pregnancy Childbirth. 2018 Aug 6;18:319. doi: 10.1186/s12884-018-1947-2 (PMC6091190; doi:10.1186/s12884-018-1947-2)
Supplement: Supplementary file 2 — Raw dataset: The datasets used and analyzed during the current study is provided as additional file 2. (XLSX 111 kb) [file 12884_2018_1947_MOESM2_ESM.xlsx]

## Sheet: food insecurity and QOL dataset
AgeGroup	PresentPregnancyGrade	ChildrenNumber	ConditionOfPregnancy	FoetusSexuality	HFIAS1	HFIAS2	HFIAS3	HFIAS4	HFIAS5	HFIAS6	HFIAS7	HFIAS8	HFIAS9	SF1	SF2	SF3	SF4	SF5	SF6	SF7	SF8	SF9	SF10	SF11	SF12	SF13	SF14	SF15	SF16	SF17	SF18	SF19	SF20	SF21	SF22	SF23	SF24	SF25	SF26	SF27	SF28	SF29	SF30	SF31	SF32	SF33	SF34	SF35	SF36
2	1	1	1	2	0	0	0	0	0	0	0	0	0	50	25	50	100	100	100	100	100	50	50	100	100	100	100	100	100	100	100	100	100	40	100	80	60	100	80	100	100	80	60	80	75	75	75	100	75
2	2	2	1	2	0	0	0	0	0	0	0	0	0	50	100	100	100	100	100	100	100	100	100	100	100	0	100	100	100	100	100	100	100	100	50	40	60	80	60	60	60	100	60	40	100	50	50	50	50
4	2	2	1	1	0	0	0	0	0	0	0	0	0	75	50	50	50	50	50	50	0	50	50	50	100	0	0	0	100	0	0	100	75	60	50	60	80	80	20	20	80	60	40	80	50	50	50	50	75
5	2	2	1	3	0	0	0	0	0	0	0	0	0	100	100	50	50	50	50	50	50	100	100	100	100	100	100	100	100	100	100	100	100	80	100	100	80	100	80	80	100	100	60	60	100	50	100	75	100
4	2	2	1	2	0	0	0	0	0	0	0	0	0	75	50	100	100	100	100	100	100	50	100	100	100	100	100	100	100	100	100	100	75	80	75	40	80	80	60	40	60	60	60	80	75	75	50	75	75
3	1	1	1	1	0	0	0	0	0	0	0	0	0	50	25	50	100	50	50	100	50	100	100	100	100	0	0	0	0	100	100	100	75	20	0	80	60	100	60	40	80	80	60	40	50	50	75	75	50
2	2	2	2	3	1	1	2	1	1	0	0	1	0	0	25	0	50	100	100	100	50	0	100	100	100	0	0	100	100	0	0	0	50	40	50	40	20	80	20	20	60	60	20	60	25	50	50	75	25
2	2	2	1	3	0	0	0	0	0	0	0	0	0	25	50	100	100	50	50	50	100	100	100	100	100	100	100	100	100	100	100	100	75	80	75	80	60	60	80	60	60	60	60	20	100	50	50	50	50
2	1	1	1	3	0	0	0	0	0	0	0	0	0	75	75	0	100	100	100	100	100	100	100	100	100	100	100	100	100	0	100	100	100	80	75	80	100	100	80	80	100	100	80	80	100	75	75	75	75
2	2	2	1	1	0	0	2	1	0	0	0	0	0	25	25	0	50	50	50	50	50	50	50	100	100	0	0	0	0	0	100	100	75	20	0	20	60	60	40	40	60	60	40	20	75	0	50	100	25
3	1	1	1	2	0	0	1	0	0	0	0	0	0	75	100	50	100	100	100	100	100	100	100	100	100	100	100	100	100	100	100	100	100	80	75	100	80	80	100	100	80	80	80	80	75	100	100	100	100
2	2	2	1	1	0	0	1	0	0	0	0	0	0	50	100	50	100	100	100	100	100	100	100	100	100	100	100	100	100	100	100	100	75	80	75	100	100	100	80	80	100	100	80	80	75	100	100	100	100
3	3	3	2	2	0	1	1	1	1	0	0	0	0	25	25	0	50	50	50	50	50	50	50	50	100	0	0	100	100	100	100	100	75	80	75	80	80	100	80	80	80	80	80	40	75	100	100	100	25
4	2	2	1	1	3	3	3	3	2	3	3	2	0	0	0	0	50	50	50	50	50	50	50	50	50	0	100	100	100	0	0	0	25	0	0	20	0	0	20	20	20	20	20	20	25	100	0	0	0
2	2	2	1	1	0	0	0	0	0	0	0	0	0	50	75	50	100	100	100	100	100	100	100	100	100	100	100	100	100	100	100	100	100	60	75	80	80	80	40	40	100	100	40	60	75	100	100	100	100
2	1	1	1	3	0	0	0	0	0	0	0	0	0	50	75	0	50	50	50	50	50	50	50	50	100	0	0	0	0	100	100	100	75	40	50	100	60	60	40	40	80	80	40	20	75	100	100	100	75
3	3	3	1	3	1	1	1	1	1	0	0	0	0	0	25	0	50	50	50	50	50	50	50	50	100	0	0	0	0	0	0	0	75	40	50	20	20	20	20	20	20	20	20	20	50	0	50	100	0
5	3	3	1	3	0	0	0	0	0	0	0	0	0	50	25	0	50	50	50	50	50	50	50	50	100	0	0	0	0	100	100	100	75	20	50	40	40	40	40	40	20	20	20	20	50	50	100	100	0
4	1	1	1	3	0	0	0	0	0	0	0	0	0	50	50	100	100	100	100	100	100	100	100	100	100	100	100	100	100	100	100	100	100	40	75	80	100	100	80	80	80	80	80	20	75	100	50	100	75
4	3	3	2	2	1	1	1	1	0	0	0	0	0	50	25	0	50	50	50	50	50	50	50	50	100	0	100	100	100	0	0	0	50	80	75	20	20	20	20	20	20	20	40	0	50	100	50	0	25
4	1	1	1	3	0	0	0	0	0	0	0	0	0	50	100	0	0	0	0	0	0	0	0	0	50	0	0	0	0	100	100	100	75	40	50	20	80	60	40	40	60	60	40	40	75	25	50	75	50
3	1	1	1	3	0	0	0	0	0	0	0	0	0	50	100	0	50	100	50	50	50	0	0	0	100	0	0	100	100	100	100	100	100	60	75	80	60	60	40	40	80	80	20	40	50	0	100	100	100
5	2	2	1	2	0	0	0	0	0	0	0	0	0	50	25	0	50	50	50	50	50	50	50	50	100	0	100	100	100	100	100	100	100	40	50	80	20	20	20	20	60	80	20	20	75	75	100	75	100
2	1	1	1	2	0	0	2	0	0	0	0	0	0	50	100	0	100	100	100	100	100	100	100	100	100	100	100	100	100	100	100	100	100	80	75	80	20	20	80	80	80	80	100	80	75	100	50	75	75
5	2	2	1	2	1	2	1	1	0	0	1	0	1	25	25	0	0	0	0	50	0	0	50	50	50	0	0	0	0	0	0	0	25	20	0	20	0	0	20	80	20	20	20	20	25	25	25	50	25
3	3	1	1	2	0	0	0	0	0	0	0	0	0	50	25	0	100	100	100	100	50	50	50	100	100	0	100	100	100	100	100	100	100	80	100	60	60	60	80	80	80	80	40	80	50	75	50	75	75
3	1	1	1	1	0	0	0	0	0	0	0	0	0	50	50	0	100	100	100	100	100	100	100	100	100	100	100	100	100	100	100	100	100	80	100	100	80	100	80	80	100	100	80	80	75	100	75	100	75
3	2	2	2	3	0	0	2	1	1	1	1	1	1	25	25	100	100	100	100	100	100	100	100	100	100	100	100	100	100	0	0	0	75	100	100	80	100	100	80	80	100	100	80	60	100	100	75	75	75
4	3	2	2	3	2	2	2	2	2	1	2	2	3	25	25	50	50	100	50	100	50	50	100	100	100	0	0	0	0	0	0	0	50	40	75	20	60	60	40	40	80	80	60	80	75	25	50	50	50
5	2	2	1	2	0	0	0	0	0	0	0	1	1	50	50	100	100	100	100	100	100	0	50	50	50	100	100	100	100	100	100	100	50	100	100	60	80	80	60	60	80	80	40	80	100	100	75	75	50
1	1	1	1	3	0	0	0	0	0	0	0	0	0	50	50	100	100	50	100	100	50	100	100	100	50	100	100	100	100	100	100	100	75	80	75	60	20	40	40	40	80	60	60	60	100	100	50	50	75
4	2	1	1	1	0	0	0	0	0	0	0	0	0	50	25	100	100	100	100	100	100	100	100	100	100	100	100	100	100	100	100	100	100	100	100	80	60	80	80	60	100	80	80	80	75	100	75	100	75
2	1	1	1	2	0	1	1	0	0	0	1	0	0	50	100	50	100	50	50	100	50	100	0	50	50	0	100	100	100	0	0	100	100	80	75	80	60	60	80	80	60	60	80	80	75	50	50	100	75
4	1	1	1	2	0	0	0	0	0	0	1	0	0	25	25	0	0	0	0	0	0	0	0	0	50	0	0	0	0	0	0	0	0	40	25	40	20	20	80	80	60	80	80	20	50	50	75	75	75
2	1	1	1	1	0	0	0	0	0	0	0	0	0	25	75	100	100	50	50	50	50	50	50	100	100	100	0	100	0	100	100	100	100	60	100	60	60	60	80	80	100	100	60	80	100	100	100	100	100
5	2	2	2	3	0	0	0	0	0	0	0	0	0	50	50	0	50	50	50	100	50	50	50	100	100	100	0	100	100	100	0	100	100	60	100	40	60	80	40	40	100	80	20	80	50	75	100	100	75
5	2	2	1	1	1	2	1	1	0	0	1	0	0	75	100	100	100	100	100	100	50	100	100	100	50	100	100	100	100	100	100	100	100	60	100	100	80	80	80	60	100	100	80	60	75	100	75	100	50
3	1	1	1	1	0	0	0	0	0	0	0	0	0	75	75	50	50	100	100	100	50	100	100	100	100	100	100	100	100	0	0	0	100	60	100	60	60	60	80	80	80	80	80	80	75	100	100	100	100
2	1	1	1	1	0	0	0	0	0	0	0	0	0	75	25	0	100	100	100	100	100	100	100	100	100	100	100	100	100	100	100	100	100	80	75	60	60	60	40	40	80	80	40	40	75	100	50	75	75
2	2	2	2	1	0	0	0	0	0	0	0	0	0	25	50	0	100	100	100	100	100	100	100	100	100	100	100	100	100	100	100	100	100	60	75	60	20	20	60	60	20	20	40	20	75	0	50	75	25
4	2	2	1	2	2	0	2	2	2	0	0	0	0	50	25	100	100	100	50	50	50	50	100	100	100	100	100	100	100	100	100	100	75	80	75	40	60	80	60	60	100	100	60	100	50	75	75	75	75
3	2	2	1	1	0	1	1	1	0	0	1	0	0	50	100	100	100	50	100	100	50	100	100	100	50	0	0	100	0	100	0	100	75	100	100	40	40	40	60	40	40	20	60	80	75	25	25	50	75
3	1	1	1	2	0	0	0	0	0	0	0	0	0	50	25	100	100	100	0	50	0	0	100	100	100	100	100	100	100	0	0	0	75	40	75	80	60	60	80	80	80	60	40	60	75	50	50	100	50
2	1	1	2	2	1	1	1	1	1	1	0	0	0	50	100	50	100	100	100	100	100	100	100	100	100	100	100	100	100	100	0	0	100	20	75	60	20	20	0	0	20	20	20	20	50	0	25	75	75
3	1	1	2	1	0	1	1	0	0	0	0	0	0	100	75	100	100	100	100	100	50	100	100	100	100	100	100	100	100	100	100	100	100	80	100	100	100	100	100	100	100	100	100	40	75	100	100	100	100
3	2	1	1	3	0	0	1	0	0	0	0	0	0	50	75	100	100	100	50	50	50	50	100	100	100	0	0	0	0	100	100	100	100	40	75	80	80	80	80	80	100	100	80	60	75	50	100	100	75
3	2	2	1	1	0	0	2	0	0	0	0	0	0	50	75	100	100	100	100	100	100	100	100	100	100	100	0	0	100	100	100	100	75	80	100	80	60	60	80	80	100	100	80	60	75	75	50	75	50
4	2	2	2	1	0	1	0	0	0	0	0	0	0	75	75	100	100	100	100	100	50	50	50	50	100	100	100	100	100	0	0	100	75	60	100	80	100	100	100	80	100	100	100	20	75	100	100	75	100
3	2	2	1	1	1	2	2	1	2	1	2	1	2	50	50	50	50	50	0	0	0	0	0	0	50	0	0	0	0	100	100	100	25	80	100	40	60	60	40	40	100	100	60	20	50	75	50	50	50
2	1	1	2	1	1	1	1	1	1	1	1	1	1	50	50	50	50	100	100	100	50	50	100	100	100	100	100	100	100	100	100	100	75	80	100	80	80	80	100	100	100	80	100	60	100	100	75	50	50
4	3	3	1	1	0	1	0	1	1	0	0	0	0	75	75	100	100	100	50	50	100	100	100	100	100	100	100	100	100	100	100	100	75	60	100	60	80	80	80	80	80	80	80	40	75	50	50	50	50
5	3	2	1	1	0	0	0	0	0	0	0	0	0	75	50	0	50	50	50	50	0	0	50	50	100	0	0	100	100	0	0	0	25	80	100	20	60	80	20	20	100	60	40	100	50	50	50	50	50
2	1	1	1	3	0	0	0	0	0	0	0	0	0	50	50	50	50	100	50	100	100	50	50	50	100	100	100	100	100	100	100	100	100	100	100	80	100	100	100	100	100	100	100	100	100	50	50	50	50
4	1	1	1	3	0	0	0	0	0	0	0	0	0	100	100	100	100	100	100	100	100	100	100	100	100	100	100	100	100	100	100	100	100	100	100	100	80	80	80	80	80	100	80	80	100	100	100	50	75
2	1	1	1	3	0	0	1	0	0	0	0	0	0	25	50	50	100	100	100	100	100	100	100	100	100	0	0	100	0	0	100	0	50	40	75	40	60	100	60	40	100	40	20	20	50	50	50	100	75
4	2	1	1	2	0	0	0	0	0	0	0	0	0	75	100	50	50	100	100	100	100	100	100	100	100	100	100	100	100	100	0	0	75	80	100	80	80	80	100	100	100	80	100	60	75	75	100	100	100
3	1	1	1	2	0	0	0	0	0	0	0	0	0	0	25	0	0	0	0	0	0	0	0	0	0	0	0	0	0	0	0	0	75	40	50	20	20	20	20	20	20	20	20	20	25	50	50	50	50
2	1	1	1	1	2	3	3	3	2	1	1	0	1	25	25	50	100	100	100	100	100	100	100	100	100	0	0	0	100	100	100	100	50	40	75	60	40	20	20	20	80	40	20	20	50	50	50	50	50
3	1	1	1	3	0	1	2	1	0	0	0	0	0	50	75	100	100	100	100	100	100	100	100	100	100	100	100	100	100	100	100	100	100	100	100	80	100	100	60	60	100	100	80	80	100	75	100	100	75
3	2	2	1	3	0	0	1	0	0	0	0	0	0	50	50	100	100	100	50	100	100	50	100	100	50	100	100	100	100	100	100	100	75	80	100	40	80	80	40	40	60	80	80	80	50	50	50	50	50
5	2	2	2	2	0	0	1	1	0	0	0	0	0	50	25	50	50	50	50	50	50	0	0	50	50	0	0	0	100	0	0	0	50	100	100	40	60	60	20	40	80	60	40	80	50	75	75	25	25
1	2	1	1	2	0	0	0	0	0	0	0	0	0	50	50	50	50	100	100	100	100	50	50	50	100	100	100	100	0	100	100	100	75	60	50	60	80	80	80	80	100	80	60	80	75	50	50	50	50
5	2	2	1	1	0	0	0	0	0	0	0	0	0	50	50	100	50	50	50	50	100	50	50	100	100	100	0	100	100	100	100	100	100	40	75	40	40	40	40	40	80	100	60	80	75	100	100	100	75
4	3	3	1	1	0	0	0	0	0	0	0	0	0	50	50	0	100	100	100	100	100	100	100	100	100	100	100	100	100	100	100	100	100	80	100	80	60	60	80	80	80	80	60	80	100	100	75	50	75
4	2	1	1	2	0	0	0	0	0	0	0	0	0	50	75	100	100	100	50	100	100	100	100	100	100	100	100	100	100	100	100	100	100	100	100	80	100	100	80	80	100	100	80	80	100	100	100	50	100
5	3	3	2	2	0	2	2	2	0	2	0	0	0	0	25	0	50	50	50	50	50	50	50	50	50	0	0	100	100	0	0	0	25	20	50	20	20	20	20	20	0	0	0	0	50	0	75	0	0
2	1	1	1	2	0	0	0	0	0	0	0	0	0	75	100	100	100	100	100	100	100	100	100	100	100	100	100	100	100	100	100	100	100	80	100	80	80	80	100	100	100	100	100	100	100	100	50	100	100
4	1	1	1	2	1	1	1	1	0	0	0	0	0	25	25	100	100	100	100	100	100	100	100	100	100	100	100	100	100	0	0	0	100	20	75	60	20	20	20	20	40	40	60	20	50	100	50	100	75
2	2	2	1	2	0	0	0	0	0	0	0	0	0	75	100	100	100	100	100	100	100	100	100	100	100	100	100	100	100	100	100	100	75	40	75	80	60	60	60	60	80	80	100	60	75	100	50	100	100
3	1	1	1	3	0	0	1	0	0	0	0	0	0	50	100	100	100	100	100	100	100	100	100	100	100	0	0	100	100	100	0	100	100	20	50	100	100	100	100	100	100	100	100	100	75	100	100	100	100
4	3	1	1	1	2	2	2	2	2	2	2	2	3	0	50	0	50	50	50	50	100	50	50	50	50	0	0	0	0	0	0	0	25	40	50	0	60	60	0	40	20	20	40	20	50	0	50	0	0
4	2	2	1	2	0	0	0	0	0	0	0	0	0	25	50	50	50	50	50	50	50	50	50	50	50	0	0	0	0	0	0	0	100	0	25	80	80	100	80	20	20	100	60	20	100	0	0	25	0
4	3	2	1	2	0	0	0	0	0	0	0	0	0	50	75	50	50	50	50	50	50	50	50	50	50	0	0	0	0	0	0	0	100	60	75	60	80	80	60	60	80	80	80	60	100	100	75	50	75
3	3	1	1	1	0	0	0	0	0	0	0	0	0	50	50	50	50	50	100	100	100	50	50	50	100	100	100	100	100	100	100	100	50	100	100	40	60	60	80	80	80	80	40	60	50	25	75	75	25
2	2	1	1	1	0	0	0	0	0	0	0	0	0	50	75	0	0	100	50	50	50	50	50	50	100	100	100	100	100	100	100	100	100	60	75	40	80	80	60	60	80	60	60	80	100	100	100	75	25
5	3	3	1	1	0	0	0	0	0	0	0	0	0	25	50	50	50	50	50	50	50	50	100	50	50	0	0	0	0	0	0	0	100	60	75	60	80	80	80	80	80	80	60	40	100	75	100	100	75
5	3	3	2	2	0	0	0	0	0	0	0	0	0	75	25	100	100	100	100	100	100	100	100	100	100	100	100	100	100	100	100	100	100	100	100	80	60	100	60	60	100	100	60	100	100	100	75	100	25
3	1	1	1	2	1	0	0	0	0	0	0	0	0	100	75	50	50	50	50	50	50	50	50	50	50	0	0	0	0	0	0	0	100	60	75	60	60	80	60	60	60	60	80	60	100	75	100	75	50
4	1	1	1	2	0	0	0	0	0	0	0	0	0	75	50	0	0	0	0	0	0	0	0	0	0	0	0	0	0	0	0	0	100	60	0	80	80	80	80	80	100	60	80	100	100	100	100	100	75
3	1	1	1	2	0	0	0	0	0	0	0	0	0	50	75	50	0	50	50	50	50	0	0	50	50	0	0	0	0	0	0	0	100	40	25	60	80	80	40	40	60	60	60	60	100	0	75	100	100
4	3	3	1	3	0	0	0	0	0	0	0	0	0	50	50	50	50	100	0	0	100	100	100	100	100	0	0	0	0	0	0	0	100	60	100	100	60	60	80	80	40	40	60	40	75	25	100	100	100
3	1	1	1	1	0	0	0	0	0	0	0	0	0	25	50	100	100	100	100	100	100	100	100	100	100	0	0	0	0	0	0	0	75	40	50	40	80	80	80	40	80	80	80	80	50	100	100	100	50
3	2	2	1	3	0	1	0	0	0	0	0	0	0	75	75	0	0	0	0	0	0	0	0	0	0	100	100	100	100	100	100	100	100	100	75	80	100	100	80	80	100	100	80	100	100	100	50	50	100
3	1	1	1	1	0	0	0	0	0	0	0	0	0	50	75	50	50	100	100	50	50	50	50	50	100	0	100	0	100	0	100	100	25	40	50	40	60	60	40	20	60	80	80	40	75	50	50	50	100
4	2	2	1	3	2	2	2	2	0	2	2	0	0	50	0	100	100	50	50	0	50	100	50	0	50	0	0	0	0	0	0	0	50	40	50	20	20	60	20	20	60	20	20	60	50	50	50	25	25
1	1	1	1	3	0	0	0	0	0	0	0	0	0	75	50	0	100	100	100	100	50	100	100	100	100	0	0	0	0	0	0	0	100	60	100	80	60	100	40	40	100	100	60	60	100	100	75	100	100
2	1	1	1	1	0	0	0	0	0	0	0	0	0	25	25	100	100	100	100	100	100	50	50	50	100	100	100	100	100	100	100	100	100	40	50	40	60	60	40	40	60	60	60	60	100	100	100	25	25
5	3	3	1	1	2	2	2	2	0	0	0	0	0	50	50	100	100	100	100	100	100	50	100	100	100	100	100	100	100	100	100	100	100	100	100	60	40	100	100	80	100	100	100	100	100	75	50	100	75
1	1	1	1	1	0	0	0	0	0	0	0	0	0	100	100	0	100	0	50	100	50	0	100	100	100	100	100	100	100	100	100	100	100	80	100	80	80	100	100	80	100	100	80	80	100	100	50	100	100
3	2	2	1	2	1	1	1	1	0	0	0	0	0	50	25	100	100	100	100	100	100	100	100	100	100	100	100	100	100	0	0	100	0	0	25	40	60	60	20	40	80	60	0	60	50	75	50	75	100
2	2	2	2	3	0	0	0	2	0	0	0	0	0	25	25	50	50	100	50	100	50	50	100	100	100	0	0	100	100	100	100	0	75	40	50	40	80	60	40	40	60	80	20	60	50	75	50	100	75
3	3	4	1	2	0	0	0	1	0	0	0	0	0	25	50	0	50	100	0	100	50	100	100	100	50	0	0	0	100	0	0	100	50	40	75	0	100	100	0	0	100	0	0	100	50	0	100	0	100
2	1	1	1	2	0	0	0	0	0	0	0	0	0	75	75	50	50	50	50	50	50	50	50	50	50	100	100	100	100	100	100	100	75	80	75	40	60	80	40	40	60	60	40	40	50	75	100	75	25
2	2	2	1	1	0	0	0	0	0	0	0	0	0	50	50	100	100	100	100	100	100	100	100	100	100	0	100	100	100	100	100	0	75	60	25	40	100	60	0	40	100	80	40	40	50	100	50	100	50
3	3	4	2	3	0	0	0	0	0	0	0	0	0	75	50	50	100	100	100	100	50	100	100	100	100	0	100	100	100	100	100	100	100	100	100	40	100	100	40	40	100	60	0	80	75	100	100	0	100
3	3	2	1	3	0	0	0	0	0	0	0	0	0	25	50	100	100	100	100	100	100	100	100	100	100	100	100	100	100	0	0	0	75	80	75	40	100	100	80	20	100	100	80	60	100	25	75	100	75
4	3	4	2	3	0	0	0	0	0	0	0	0	0	75	75	0	50	50	50	0	0	50	50	50	0	0	0	100	0	0	0	100	100	80	75	40	60	60	40	40	60	60	40	60	100	50	50	50	50
3	2	2	1	3	0	0	1	1	2	0	0	1	0	50	50	100	100	100	100	100	100	100	100	100	100	0	0	0	0	0	0	0	100	60	25	40	60	100	20	40	60	60	40	60	50	75	100	75	25
3	2	2	1	1	0	1	0	0	0	1	0	0	0	50	75	0	0	100	100	100	100	0	0	50	50	0	0	0	0	0	0	0	100	80	75	40	60	60	40	40	60	60	40	60	100	0	25	100	75
2	1	1	1	1	0	0	0	0	0	0	0	0	0	50	75	50	50	50	50	50	50	50	50	50	50	0	0	0	0	0	0	0	100	60	100	80	60	100	80	80	80	80	80	60	100	100	100	100	25
2	2	2	1	1	0	0	0	0	0	0	0	0	0	50	50	100	100	100	100	100	50	100	100	100	100	100	100	100	100	100	100	100	100	80	100	80	60	100	80	80	80	60	80	60	100	100	100	100	100
1	1	1	1	3	0	0	0	0	0	0	0	0	0	75	25	0	0	0	0	50	50	50	100	50	50	100	100	0	0	100	100	100	50	40	25	40	60	60	40	20	80	80	40	60	50	0	50	50	50
3	2	2	1	1	0	0	0	0	0	0	0	0	0	50	75	50	50	50	50	50	0	0	50	0	50	100	100	100	100	100	100	100	100	80	75	80	100	100	60	80	100	100	60	60	75	75	25	100	75
4	2	2	1	1	0	0	0	0	0	0	0	0	0	50	100	0	0	0	0	50	50	50	50	50	0	0	0	100	100	100	100	100	25	40	50	100	100	100	80	100	100	100	100	100	100	100	100	100	100
4	2	2	1	2	0	0	0	0	0	0	0	0	0	75	50	0	50	100	50	50	0	100	50	0	100	0	0	100	100	100	0	100	100	40	75	80	60	100	80	40	100	100	100	60	100	100	0	75	75
5	2	2	1	1	0	0	0	1	0	0	0	0	0	25	25	100	0	100	0	50	0	0	100	100	100	0	0	0	0	0	0	0	25	80	75	40	40	40	40	80	60	100	80	60	100	100	25	100	100
1	1	1	1	2	0	0	0	0	0	0	0	0	0	100	75	100	100	100	100	100	100	100	100	100	100	100	100	0	0	100	100	100	75	40	75	80	20	60	80	40	60	60	80	60	75	100	100	100	100
3	1	1	1	1	0	0	0	0	0	0	0	0	0	50	50	50	50	50	50	50	50	50	0	50	50	0	0	0	0	0	100	100	75	40	75	80	40	60	60	60	80	80	80	60	25	50	25	25	50
4	1	1	1	2	0	0	0	0	0	0	0	0	0	100	100	100	100	100	50	100	100	50	100	100	100	100	100	100	100	100	0	100	100	100	100	100	100	100	100	80	100	100	80	60	100	100	100	100	100
1	2	2	2	1	0	0	1	0	0	1	0	0	0	50	50	50	50	50	50	100	100	100	100	100	100	100	100	100	100	0	0	0	50	40	75	40	80	80	40	20	80	60	40	60	50	50	50	100	50
5	3	3	1	3	2	2	0	0	0	0	0	0	0	50	50	50	100	100	50	100	50	100	50	50	100	100	100	100	100	100	100	100	100	40	75	80	60	100	80	80	100	100	80	60	50	50	75	25	50
2	1	1	1	1	0	0	0	0	0	0	0	0	0	50	75	0	0	0	0	50	50	50	50	50	50	0	100	0	0	0	100	100	100	60	75	80	60	100	40	20	60	80	20	0	25	50	50	50	50
3	2	2	1	3	0	0	0	0	0	0	0	0	0	75	50	50	100	100	50	50	50	100	100	100	100	0	0	0	0	0	0	0	100	60	75	40	80	100	40	40	60	60	80	60	100	100	100	25	0
2	1	1	1	2	0	0	0	0	0	0	0	0	0	50	75	50	50	50	50	50	50	50	50	50	100	100	100	100	100	100	100	100	100	80	75	80	80	100	60	40	80	80	80	80	100	100	100	100	25
3	1	1	1	1	0	0	0	0	0	0	0	0	0	50	50	0	0	0	0	0	0	0	0	0	50	0	0	0	0	0	0	0	100	40	50	80	60	60	40	40	60	60	40	60	100	75	50	75	100
3	1	1	1	2	0	0	0	0	0	0	0	0	0	100	50	100	100	100	100	100	100	100	100	100	100	100	100	100	100	100	100	100	100	60	75	80	60	100	100	100	100	100	60	100	100	100	50	50	50
3	2	1	1	2	0	0	0	0	0	0	0	0	0	50	75	50	50	100	100	100	50	100	100	100	100	0	0	0	0	0	0	0	100	20	75	80	80	80	20	20	60	60	20	60	100	0	25	25	25
3	1	1	1	3	1	1	1	1	0	0	0	0	0	25	75	100	100	100	100	100	100	100	100	100	100	0	0	0	0	0	0	0	75	60	100	80	80	80	40	40	100	100	60	100	75	100	100	100	100
3	1	1	1	1	0	1	0	0	0	0	0	0	0	50	0	100	100	0	0	0	0	0	0	0	0	0	0	0	0	0	0	0	50	60	25	40	80	80	40	40	80	60	40	80	50	100	100	100	0
1	1	1	1	3	0	0	0	0	0	0	0	0	0	100	50	0	0	0	50	50	100	50	50	50	100	0	0	0	0	0	0	0	25	20	0	40	20	20	40	40	60	60	40	20	50	0	25	25	25
5	1	1	1	1	1	1	1	1	1	1	1	1	1	0	25	50	50	50	50	50	50	100	50	0	100	0	0	0	0	0	0	0	25	20	75	40	60	80	40	40	80	0	20	60	75	25	100	0	25
1	1	1	1	3	0	0	1	0	0	0	0	0	0	25	25	50	50	100	100	100	100	0	50	100	100	0	0	0	0	0	0	0	100	40	25	20	60	60	40	40	60	60	20	60	100	75	100	75	25
3	1	1	2	1	0	0	0	0	0	0	0	0	0	50	25	100	100	100	50	50	50	50	50	50	0	100	100	100	100	100	100	100	100	40	75	40	20	40	40	40	60	60	60	60	100	100	100	75	75
3	3	1	1	1	1	0	0	0	0	0	0	0	0	25	25	0	50	50	0	50	50	0	0	0	100	0	100	100	100	0	100	0	0	40	50	40	60	60	40	40	60	60	40	60	50	25	100	25	100
3	2	2	1	2	0	0	0	0	0	0	0	0	0	75	25	50	100	100	100	100	100	100	100	100	100	0	0	0	0	0	0	0	100	60	25	40	60	80	80	80	60	60	80	60	100	75	75	75	75
5	2	2	2	1	1	1	1	1	0	0	0	0	0	25	75	50	100	100	50	100	100	100	50	50	0	100	100	100	100	100	100	100	100	60	100	60	60	60	80	80	60	60	60	60	100	75	75	25	75
3	1	1	1	2	0	1	2	0	0	0	0	0	0	50	75	0	0	0	0	0	0	0	0	0	0	0	0	0	0	0	0	0	0	20	0	80	80	100	40	40	80	80	80	100	25	100	100	100	25
4	1	1	1	1	0	0	0	0	0	0	0	0	0	50	75	100	100	100	50	50	100	100	100	100	100	0	0	0	0	0	0	0	75	60	75	100	60	100	80	80	60	60	80	60	75	0	100	100	0
3	1	1	1	2	0	0	0	0	0	0	0	0	0	50	75	100	100	100	100	100	50	100	100	100	100	100	100	100	100	100	100	100	100	20	50	80	60	100	80	80	100	100	80	100	100	75	75	0	75
3	1	1	2	1	1	1	2	2	2	0	0	1	0	0	25	0	0	0	0	0	0	0	0	0	0	0	0	0	0	0	0	0	0	20	0	40	40	60	20	20	40	40	20	40	25	25	25	25	0
3	2	2	1	1	1	2	2	0	0	0	0	0	0	75	75	100	100	100	100	100	100	100	100	100	100	100	100	100	100	100	100	100	100	100	100	100	60	100	80	80	80	60	100	40	0	100	75	100	75
5	2	2	1	2	0	0	0	0	0	0	0	0	0	50	50	50	100	100	50	100	100	50	100	100	100	0	0	0	0	100	100	100	75	100	100	60	20	100	60	80	100	80	80	40	100	100	50	75	75
3	1	1	1	2	0	0	0	2	0	0	0	0	0	50	25	0	50	100	0	50	50	0	50	100	100	0	0	0	0	100	100	100	75	60	75	100	60	100	80	80	100	100	80	80	75	0	50	75	75
3	1	1	1	3	2	2	2	2	0	0	0	0	0	50	75	50	100	100	0	100	0	0	100	100	100	100	100	100	100	100	100	100	100	100	100	60	20	60	20	20	40	40	20	20	75	50	50	75	50
4	1	1	1	3	0	1	2	2	0	0	0	0	0	25	25	100	100	100	50	100	50	50	100	100	100	0	0	0	0	100	0	100	75	80	100	80	60	100	80	60	60	60	60	20	75	75	75	50	50
3	2	2	1	3	0	0	0	0	0	0	0	0	0	25	75	100	100	100	50	100	100	100	50	100	100	100	100	100	100	100	100	100	100	20	50	80	20	60	80	80	100	100	80	80	100	75	100	50	100
4	1	1	1	3	0	2	2	0	0	0	0	0	0	100	50	100	100	100	50	100	100	0	100	100	100	0	100	0	100	100	100	100	100	100	100	80	100	100	60	20	0	20	100	40	100	75	75	50	100
4	2	1	1	1	0	1	3	0	0	0	0	0	0	25	50	0	100	100	50	100	100	50	100	100	100	0	0	0	0	100	100	100	100	100	100	100	80	100	80	80	100	100	80	100	100	75	75	50	75
2	1	1	1	2	1	2	2	1	0	0	0	0	0	25	75	0	50	100	0	0	0	0	50	100	100	0	0	0	100	100	100	100	75	100	100	60	60	100	60	80	60	80	80	0	100	25	50	25	25
1	1	1	1	2	0	2	2	1	0	0	0	0	0	50	50	50	100	50	0	50	0	0	50	100	100	100	100	100	100	100	100	100	100	60	75	80	60	100	80	60	100	100	100	100	100	100	50	75	75
3	3	2	1	3	0	0	1	0	0	0	0	0	0	50	50	50	100	100	0	50	50	0	100	100	100	0	0	100	0	100	100	100	100	100	100	100	80	100	80	80	100	100	60	100	75	75	100	50	75
3	1	1	1	2	0	2	2	0	0	0	0	0	0	50	50	100	100	100	100	100	100	100	100	100	100	100	100	100	100	100	100	100	100	80	75	100	40	80	60	80	100	100	100	40	100	50	50	75	75
5	3	3	2	1	0	0	2	0	0	0	0	0	0	50	75	100	100	100	0	100	0	0	100	100	100	0	0	0	0	100	100	100	100	80	100	100	20	100	100	80	80	60	80	60	0	100	100	75	100
3	2	1	1	2	0	2	3	0	0	0	0	0	0	25	25	100	100	100	100	100	100	100	100	100	100	100	100	100	100	100	100	100	100	40	100	100	60	100	80	100	100	80	80	60	100	75	75	50	100
5	3	3	1	1	0	0	0	0	0	0	0	0	0	50	50	100	100	100	50	100	100	50	100	100	100	100	100	100	100	100	100	100	100	100	100	80	80	100	80	100	100	100	80	80	100	100	75	50	75
3	1	1	1	2	2	1	3	0	0	0	0	0	0	75	50	0	100	100	0	50	100	0	50	100	0	0	0	0	0	100	100	100	75	80	75	80	80	100	80	40	20	100	80	40	100	75	50	50	75
3	1	1	1	1	0	0	1	0	0	0	0	0	0	50	75	100	0	100	100	50	100	100	50	100	100	0	0	0	0	0	100	100	50	60	100	100	80	100	100	100	100	100	80	100	75	100	100	50	75
3	1	1	1	3	2	2	3	1	0	0	0	0	0	50	75	100	100	100	100	100	100	100	100	100	100	0	0	100	100	100	100	100	100	80	100	100	100	100	80	80	100	100	80	80	0	100	100	50	75
3	2	2	2	2	1	0	3	0	0	0	0	0	1	75	50	100	100	100	100	100	100	50	100	100	100	100	100	100	100	100	100	100	75	80	100	60	80	80	80	80	80	100	60	80	75	50	50	50	50
4	2	2	2	1	1	2	3	1	1	0	0	0	0	50	75	100	100	100	100	100	100	100	100	100	100	0	0	100	100	100	100	100	100	100	100	100	20	60	80	60	100	100	100	80	0	50	75	50	50
4	3	3	1	2	0	0	0	0	0	0	0	0	0	50	25	50	100	100	0	100	50	0	50	100	100	0	0	0	0	100	100	100	100	100	100	100	20	100	80	60	80	40	80	20	100	100	75	100	75
3	1	1	1	1	0	0	0	0	0	0	0	0	0	50	25	50	100	100	0	50	50	0	50	100	100	0	0	0	100	100	100	100	100	40	25	100	60	80	60	60	80	60	100	40	75	75	75	25	50
2	3	3	1	1	2	3	2	1	0	0	0	0	0	50	25	50	100	0	0	0	0	0	0	0	100	0	0	0	0	100	0	100	100	60	75	100	60	80	60	80	60	40	80	80	100	50	75	50	50
3	3	3	1	1	0	2	2	1	0	0	0	0	0	25	25	50	100	100	0	0	0	0	50	100	100	0	0	0	0	100	100	100	100	100	100	60	20	80	60	40	40	40	40	20	100	75	75	50	75
4	1	1	1	2	0	1	2	1	0	0	0	0	0	50	75	50	100	0	50	50	50	50	0	50	100	0	0	0	0	100	100	100	100	20	25	20	20	80	60	40	100	100	80	40	75	75	75	50	50
5	3	3	1	2	0	1	2	0	0	0	0	0	0	50	25	0	100	100	0	0	0	0	50	100	100	0	0	0	0	100	100	100	75	40	50	100	60	80	80	80	100	80	60	100	100	75	75	50	100
3	2	2	1	1	0	0	0	0	0	0	0	0	0	100	50	100	100	100	100	100	100	100	100	100	100	100	100	100	100	100	100	100	100	100	75	100	60	100	60	80	40	100	80	80	50	75	100	100	75
4	2	2	1	2	0	2	2	0	0	0	0	0	0	50	50	50	100	100	50	50	100	0	50	100	100	0	0	0	0	100	100	100	50	80	100	80	60	100	80	80	80	80	80	40	50	75	75	50	50
4	3	4	2	2	1	2	2	1	0	0	0	0	0	50	50	100	100	100	100	100	100	100	100	100	100	0	100	0	0	100	100	100	75	100	100	80	80	100	60	60	80	80	60	40	75	75	75	75	75
3	2	2	1	2	0	0	1	0	0	0	0	0	0	50	75	100	100	100	100	100	100	50	100	100	100	100	100	100	100	100	100	100	75	100	100	80	80	100	80	100	80	100	80	100	75	75	75	75	75
5	2	2	1	2	1	1	2	2	2	1	1	1	0	50	25	100	100	100	50	100	100	50	50	100	100	0	100	0	0	0	100	0	50	40	50	80	80	100	80	80	80	40	80	40	50	75	75	50	50
3	1	1	1	1	3	2	3	2	2	0	0	0	0	25	25	0	50	50	0	0	0	0	0	50	100	0	0	0	0	0	0	0	75	20	25	60	80	100	60	20	60	20	20	20	50	50	75	25	50
1	1	1	1	1	0	1	0	1	0	0	0	0	0	100	25	0	50	100	0	50	50	100	0	100	50	100	0	0	100	0	0	0	75	20	50	80	40	80	100	80	100	80	80	40	50	50	50	100	50
2	2	1	1	3	0	0	0	0	0	0	0	0	0	75	75	100	100	100	100	100	100	100	100	100	100	100	100	100	100	100	100	100	100	80	100	80	60	100	80	60	100	100	80	40	100	75	50	100	75
1	1	1	1	2	0	0	0	0	0	0	0	0	0	50	50	100	100	100	50	100	50	50	50	100	100	0	0	0	100	100	100	100	50	40	75	40	20	60	80	40	60	60	80	20	75	100	100	100	75
4	2	2	2	1	0	2	2	1	0	0	0	0	0	50	50	50	50	50	50	50	50	50	50	50	50	100	100	100	100	100	100	100	75	80	75	80	80	80	40	60	20	20	20	20	75	75	75	50	75
2	3	1	1	2	0	0	3	2	0	0	0	0	0	50	75	50	100	100	0	0	0	0	0	50	100	100	100	100	100	100	100	100	100	60	75	100	80	20	80	100	60	40	80	20	100	100	100	50	100
2	1	1	1	2	0	0	0	0	0	0	0	0	0	75	50	50	100	100	100	100	100	100	100	100	100	0	0	0	100	100	100	100	100	100	100	100	80	100	100	100	100	100	80	100	100	100	75	50	100
3	1	1	1	2	0	0	0	0	0	0	0	0	0	50	25	100	100	100	100	100	100	100	100	100	100	100	100	100	100	100	100	100	25	40	75	100	80	100	80	80	80	100	100	100	75	75	75	75	75
2	2	2	1	1	0	0	2	1	0	0	0	0	0	50	50	100	100	100	50	100	100	0	50	100	100	0	0	0	0	100	100	0	50	60	50	80	20	100	80	80	60	80	20	80	50	75	75	50	50
4	3	3	2	2	2	2	2	0	0	0	0	0	0	50	50	50	100	50	0	0	0	0	0	50	100	100	100	100	100	100	100	100	75	100	100	100	20	80	60	60	60	40	80	40	100	75	50	75	75
4	1	1	1	1	1	2	2	1	0	0	0	0	0	50	25	50	100	100	0	50	50	0	50	100	100	0	0	0	0	0	0	100	75	80	100	80	80	100	80	60	100	100	60	100	75	100	50	75	50
4	2	2	1	2	0	0	1	0	0	0	0	0	0	25	25	100	100	100	0	100	100	0	50	100	100	0	0	100	100	100	100	100	75	100	100	80	20	20	60	60	100	100	60	20	75	75	75	50	50
3	1	1	1	1	0	1	2	1	0	0	0	0	0	50	25	50	100	100	0	50	50	0	50	50	100	100	100	100	100	0	100	0	75	100	100	80	40	100	80	60	40	60	60	20	75	25	25	100	50
5	1	2	1	3	2	1	3	0	0	0	0	0	0	50	25	50	100	100	0	50	50	0	50	50	100	0	0	100	0	0	100	0	100	80	75	80	40	100	60	40	80	80	80	40	75	75	75	100	100
3	3	2	1	2	0	0	0	0	0	0	0	0	0	50	25	50	100	100	0	50	50	0	50	100	100	0	0	0	0	0	0	0	50	40	50	40	20	80	60	60	40	40	80	40	50	75	75	50	100
2	2	2	1	2	1	0	2	0	0	0	0	0	0	50	50	0	100	100	50	100	50	50	100	100	100	0	0	0	0	0	0	0	100	40	75	100	80	100	80	100	80	100	80	60	75	50	50	50	75
2	1	1	1	1	0	0	0	0	0	0	0	0	0	50	50	100	100	100	100	100	100	100	50	0	50	0	100	100	100	100	0	100	100	100	100	80	60	100	100	80	100	100	80	100	100	50	50	100	100
1	1	1	2	1	0	1	0	1	0	0	0	0	0	25	50	0	50	100	50	100	100	50	100	100	100	0	100	100	100	100	100	100	75	60	75	80	60	100	80	60	80	100	60	40	50	75	75	50	75
5	3	2	1	2	1	1	1	1	0	0	0	0	0	50	50	100	50	100	50	50	50	0	50	100	100	0	0	0	0	0	0	0	25	40	25	40	20	20	80	20	40	40	20	40	50	100	100	75	75
5	3	3	2	1	2	2	2	1	0	0	0	0	0	50	25	50	50	100	50	50	50	0	50	50	100	0	0	0	0	0	0	0	50	40	50	60	60	20	20	40	80	60	80	20	50	75	100	75	75
4	2	2	1	3	1	1	1	1	1	1	1	1	1	75	75	0	50	100	50	100	100	50	100	100	100	0	100	100	100	100	100	100	75	80	75	40	60	40	60	20	60	60	40	60	75	50	100	75	75
2	1	1	2	2	0	1	1	1	0	0	0	0	0	75	50	50	50	100	50	50	50	0	50	100	100	0	0	0	0	100	100	100	100	60	75	80	80	80	60	60	80	100	80	20	50	50	50	25	50
2	1	1	1	2	0	0	0	0	0	0	0	0	0	50	75	50	100	100	100	100	100	100	100	100	100	100	0	100	100	100	100	100	50	40	50	60	60	60	80	20	100	80	40	20	50	50	75	50	50
3	1	1	1	3	0	0	1	1	0	0	0	0	0	50	25	0	0	0	0	0	0	0	0	50	0	0	0	0	0	100	100	100	75	0	0	60	0	0	80	40	100	100	80	40	100	75	75	25	75
3	1	1	1	1	0	0	0	0	0	0	0	0	0	25	25	0	0	0	0	0	0	0	0	0	50	0	0	0	0	100	100	100	100	20	75	60	60	60	80	20	100	100	60	0	75	100	50	100	25
2	1	1	1	1	0	0	0	0	0	0	0	0	0	75	100	0	100	100	100	100	100	100	100	100	100	100	100	100	100	0	0	0	100	20	25	80	80	80	80	20	60	60	100	40	75	100	50	100	100
3	1	1	1	2	0	0	0	0	0	0	0	0	0	0	50	100	100	100	100	100	100	100	100	100	100	100	100	100	100	100	100	100	100	40	50	80	0	0	60	60	100	100	80	20	75	100	50	75	75
3	3	2	2	2	0	0	0	0	0	0	0	0	0	75	25	0	0	0	0	50	50	50	50	50	50	0	0	0	0	100	100	100	100	20	25	60	20	20	60	60	100	100	40	80	75	100	50	75	75
5	3	3	2	2	0	0	1	1	0	1	0	0	0	50	25	0	0	50	0	50	0	0	0	50	50	0	0	0	0	0	0	100	75	20	50	20	40	40	20	20	40	40	20	20	50	0	25	25	25
4	2	2	1	1	0	0	2	1	0	0	1	0	0	100	75	100	100	100	100	100	50	50	100	100	100	100	100	100	100	100	100	100	100	100	100	100	100	100	80	80	100	100	100	80	100	100	100	100	100
5	1	1	1	1	1	3	3	3	3	3	3	3	3	50	50	50	50	50	100	100	50	100	100	100	100	100	100	100	100	100	100	100	75	40	75	60	60	60	60	60	40	20	60	80	25	50	50	50	50
4	2	1	2	2	1	2	1	1	1	2	2	1	0	25	50	0	100	100	0	100	100	0	0	100	100	0	0	100	100	0	0	0	50	80	100	40	20	20	20	20	20	20	20	20	50	100	25	75	25
2	2	2	2	1	1	2	3	3	3	1	3	1	1	25	25	100	100	100	50	100	50	0	50	100	100	0	0	0	0	0	0	0	50	40	50	20	60	60	20	20	40	20	20	60	50	25	50	50	25
3	1	1	1	1	0	0	0	0	0	0	0	0	0	100	75	100	100	100	100	100	50	100	100	100	100	100	100	100	100	100	100	100	100	60	75	100	80	100	80	60	80	60	80	40	75	100	50	75	50
4	2	2	2	3	0	2	0	1	0	0	0	0	0	50	100	50	100	100	100	100	100	100	100	100	100	100	100	100	100	100	100	100	75	80	75	40	60	60	40	40	60	60	40	60	75	50	50	50	50
5	3	2	1	3	0	0	0	0	0	0	0	0	0	75	75	100	100	100	50	100	100	0	50	50	100	0	0	0	100	0	0	0	100	60	75	40	20	60	40	40	20	20	40	20	25	25	75	100	75
3	1	1	1	3	0	0	0	0	0	0	0	0	0	50	100	0	100	100	100	100	100	100	0	100	100	100	100	100	100	100	100	100	100	40	50	100	40	40	100	80	60	60	80	60	75	50	75	100	100
3	1	1	1	1	0	0	0	0	0	0	0	0	0	50	100	0	100	100	100	100	100	100	100	100	100	100	100	100	100	100	100	100	100	20	25	100	100	100	100	100	100	100	100	20	75	100	50	100	75
4	3	1	1	2	1	1	2	1	1	1	1	2	0	50	25	0	0	0	0	0	0	0	0	0	100	0	0	0	0	0	0	0	0	40	50	100	20	20	60	60	60	20	60	20	0	75	100	75	75
1	1	1	1	2	0	0	0	0	0	0	0	0	0	50	100	0	100	100	100	100	100	100	100	100	100	100	100	100	100	100	100	100	100	60	75	100	0	40	100	60	80	80	100	60	75	75	100	75	100
1	1	1	1	1	0	0	0	0	0	0	0	0	0	75	100	0	0	0	0	0	0	0	0	0	100	0	0	0	0	100	100	100	100	40	0	100	20	0	60	20	40	100	40	60	75	75	25	100	100
3	1	1	1	1	0	0	0	0	0	0	0	0	0	50	75	0	100	100	100	100	100	100	100	100	100	0	0	0	0	0	0	0	100	40	0	40	60	60	40	40	60	60	40	60	50	25	50	50	50
3	2	2	2	3	0	0	0	0	0	0	0	0	0	50	25	100	100	100	50	100	50	100	50	100	100	100	100	100	100	100	0	100	25	60	100	40	80	100	100	20	20	100	80	80	100	100	100	75	50
3	1	1	1	1	0	1	2	1	0	0	0	0	0	50	50	50	100	50	100	100	100	50	100	100	100	100	100	100	100	100	100	100	75	60	75	40	100	100	60	40	100	100	20	60	100	25	50	50	50
3	3	3	2	1	0	1	0	0	0	0	0	0	0	50	50	50	100	100	50	100	100	100	50	50	100	100	100	100	100	100	100	100	75	60	50	80	80	100	20	20	60	80	60	20	50	50	75	50	50
3	2	2	1	1	0	1	0	0	0	0	0	0	0	75	50	0	50	100	50	100	50	100	100	100	100	0	0	100	100	0	0	100	50	40	50	40	40	80	40	20	80	60	40	40	75	50	100	50	50
3	1	1	1	1	0	0	0	0	0	0	0	0	0	75	100	0	100	50	100	100	50	100	50	50	100	100	100	100	100	100	100	100	100	60	75	80	60	100	80	80	80	100	80	60	100	75	100	100	100
2	1	2	1	2	0	0	0	0	0	0	0	0	0	50	100	50	50	50	50	50	100	50	50	50	50	100	100	100	100	100	100	100	75	80	100	40	80	60	20	40	100	100	60	60	75	75	75	50	75
3	1	1	1	1	0	0	0	0	0	0	0	0	0	50	100	50	100	100	100	50	50	100	100	100	100	0	0	0	100	0	0	100	0	40	25	60	80	100	20	20	60	80	0	80	75	50	75	50	50
2	1	1	1	2	0	0	0	0	0	0	0	0	0	50	75	50	50	50	50	100	0	50	0	0	100	100	100	100	100	100	100	100	100	60	75	100	60	100	100	80	100	60	80	40	100	100	50	100	75
5	2	1	2	2	0	0	0	0	0	0	0	0	0	50	50	50	50	50	0	100	0	0	50	100	100	100	100	0	100	0	0	100	50	80	50	60	40	60	40	40	80	80	60	20	75	0	50	100	75
4	3	3	1	1	0	0	0	0	0	0	0	0	0	50	50	50	50	0	50	50	50	50	0	0	100	0	0	0	100	100	100	100	100	40	75	60	60	80	80	60	80	60	40	60	50	100	50	100	75
2	1	1	1	1	0	0	0	0	0	0	0	0	0	75	50	0	100	100	50	100	100	50	100	100	100	0	0	100	100	100	100	100	75	60	75	80	80	100	80	20	100	80	60	60	100	100	75	100	75
3	2	2	1	3	0	1	0	0	0	1	0	0	0	50	50	50	50	50	100	50	100	100	50	100	100	100	0	0	100	0	100	0	75	60	75	80	60	80	40	60	80	80	60	80	75	50	50	100	75
2	1	1	1	2	0	0	0	0	0	0	0	0	0	50	50	50	100	100	100	100	50	50	50	50	100	100	100	100	100	100	100	100	100	80	75	100	100	100	40	40	100	100	40	60	100	50	50	50	50
3	1	1	1	3	0	0	0	0	0	0	0	0	0	100	100	50	100	100	0	0	100	100	100	100	100	100	100	100	100	100	100	100	75	40	75	80	0	60	40	40	40	80	20	80	50	25	0	75	25
4	2	2	1	1	0	0	0	0	0	0	0	0	0	75	75	50	0	100	50	50	100	50	100	50	50	100	100	100	100	100	100	100	50	40	50	60	80	80	80	80	80	80	80	80	50	100	50	50	75
2	1	1	1	1	0	0	0	0	0	0	0	0	0	75	100	50	100	100	50	100	100	50	100	100	100	0	0	0	0	0	0	0	75	80	50	20	60	100	80	60	40	20	80	20	25	50	50	100	50
2	1	1	1	1	0	0	0	0	0	0	0	0	0	75	50	50	100	100	50	50	100	100	100	100	100	100	100	100	100	100	100	100	100	80	75	80	60	80	80	80	100	100	80	80	75	100	75	75	75
2	1	1	1	2	1	0	1	1	0	0	0	0	0	50	25	50	100	50	50	100	100	100	100	100	100	0	0	0	0	0	0	0	75	40	50	40	60	80	80	40	60	60	60	60	25	50	75	100	50
4	2	3	1	1	0	0	0	0	0	0	1	0	0	50	75	0	50	50	50	100	100	100	100	100	100	100	100	100	100	100	100	0	100	80	75	20	60	60	40	80	100	100	60	100	75	100	100	100	100
3	1	1	1	1	0	0	0	0	0	0	0	0	0	100	100	0	0	100	100	100	100	100	100	100	50	100	100	100	100	100	100	100	100	60	100	100	60	60	100	100	80	80	100	60	75	75	100	75	100
2	1	1	1	3	0	2	2	3	2	0	0	0	0	25	50	50	50	50	50	100	100	50	50	50	100	100	0	0	0	0	0	0	0	40	50	40	60	80	40	40	60	60	40	60	25	0	75	50	50
3	1	1	2	1	0	2	0	0	0	0	0	0	0	75	75	100	100	100	100	100	100	100	100	100	100	100	100	100	0	0	100	100	100	80	100	80	80	80	80	100	100	80	80	80	75	100	50	100	75
3	1	1	1	1	0	0	1	1	0	1	0	0	0	75	50	50	100	50	50	100	100	0	50	50	100	0	0	100	100	100	100	100	75	60	75	80	60	60	60	60	40	80	60	40	75	50	50	50	50
1	1	1	1	2	0	0	2	3	0	0	0	0	0	75	75	50	50	50	50	50	100	100	50	50	100	100	100	100	100	100	100	100	75	20	75	60	40	40	60	80	100	100	60	60	25	100	100	75	75
5	3	3	2	2	2	2	3	2	1	0	0	0	0	0	25	50	50	50	50	0	50	50	100	100	100	0	0	100	0	0	0	0	50	80	75	40	100	100	20	20	80	80	40	60	75	75	100	100	50
2	1	1	2	2	0	0	0	0	0	0	0	0	0	50	50	0	0	50	0	100	100	50	0	0	100	0	100	100	0	100	100	100	100	100	100	100	100	100	100	40	100	20	80	60	50	50	25	100	75
4	2	2	1	2	1	2	2	1	0	0	0	0	0	25	50	50	100	100	50	100	50	50	100	100	100	100	0	100	100	100	100	100	100	40	75	80	20	100	20	20	100	100	0	100	100	100	75	100	50
3	2	2	1	1	0	0	0	0	0	0	0	0	0	75	100	50	0	50	100	50	50	0	0	0	100	0	0	0	0	0	0	0	75	80	75	40	20	60	20	20	60	40	60	40	50	100	75	50	50
3	2	1	2	2	0	1	1	1	0	0	0	0	0	100	50	100	100	100	100	100	100	100	100	100	100	100	100	100	100	100	100	0	75	40	50	40	20	80	40	80	60	80	40	80	50	100	0	100	75
4	3	4	2	3	0	2	2	1	1	0	0	0	0	50	50	100	100	50	50	100	50	50	50	100	100	0	100	0	0	100	100	100	75	60	75	60	40	40	60	40	80	60	20	60	50	100	75	100	50
2	1	1	1	2	0	0	0	0	0	0	0	0	0	50	75	50	0	0	100	50	50	50	50	100	50	0	0	0	0	0	0	100	75	40	75	100	60	100	40	0	100	20	100	100	50	50	100	50	100
5	3	4	2	2	0	0	1	1	1	0	0	0	0	50	50	50	50	50	100	100	50	100	100	100	100	100	100	100	100	100	100	100	100	60	25	40	60	80	20	0	80	60	40	40	50	50	50	0	75
2	1	1	1	2	0	0	0	0	0	0	0	0	0	50	50	100	100	100	100	100	100	100	100	100	100	100	100	100	100	100	100	100	100	100	75	40	60	80	80	40	80	80	80	60	50	75	100	100	100
2	2	1	1	2	0	2	2	2	0	0	0	0	0	50	50	100	100	100	100	100	100	100	100	100	50	100	100	100	100	0	100	0	75	40	75	40	60	80	40	60	100	20	40	40	75	100	75	100	75
1	1	1	1	1	0	0	0	0	0	0	0	0	0	75	100	50	50	50	100	100	100	50	50	50	100	100	100	100	100	100	100	100	100	100	100	80	80	100	100	80	100	100	80	60	100	100	50	100	75
4	2	2	1	3	0	0	0	0	0	0	0	0	0	75	75	50	100	50	100	100	50	100	100	100	100	100	100	100	100	100	100	100	100	80	75	80	80	100	80	80	100	100	80	60	100	75	75	50	50
4	2	2	1	1	2	3	1	1	1	0	0	0	0	50	50	50	50	100	0	50	0	0	50	50	100	0	0	0	0	100	100	100	100	40	75	80	80	60	60	60	100	100	80	40	50	50	75	75	50
3	2	2	1	2	0	0	1	2	2	0	0	1	0	75	25	50	100	50	100	100	50	50	100	100	100	100	100	100	100	100	100	100	75	100	75	60	100	80	80	80	60	40	80	40	75	50	100	75	75
1	1	1	1	3	0	0	0	0	0	0	0	0	0	100	100	100	100	100	100	100	50	100	50	50	100	100	0	0	100	0	100	100	100	100	100	80	60	100	100	100	100	100	60	60	50	50	100	100	100
2	1	1	1	2	0	0	0	0	0	0	0	0	2	75	100	0	100	0	100	0	0	0	100	100	100	0	0	100	100	0	0	100	25	60	75	80	60	60	80	80	100	60	80	60	50	100	100	100	100
3	1	1	1	1	0	0	0	0	0	0	0	0	1	75	100	100	100	50	100	50	50	100	100	100	50	100	100	100	100	100	100	100	100	60	75	100	100	100	100	100	100	100	80	60	50	50	100	50	100
3	1	1	1	1	0	0	0	0	0	0	0	0	2	50	100	100	100	100	100	100	100	100	100	100	100	100	100	100	100	100	100	100	100	40	75	80	80	80	80	80	80	80	80	20	75	100	100	100	100
2	1	1	1	2	0	0	0	0	0	1	0	0	0	50	100	100	0	100	100	100	100	100	100	100	100	100	100	100	100	100	100	100	100	60	100	100	60	60	80	80	100	100	100	60	100	100	100	100	100
2	3	2	1	3	0	0	1	1	0	0	0	0	0	25	50	0	0	50	0	50	100	0	0	0	100	0	0	0	0	0	0	0	100	40	100	80	0	0	40	40	80	80	100	20	100	100	75	0	25
3	1	1	1	2	0	0	1	0	0	0	0	0	0	75	50	100	100	100	50	100	100	100	100	100	100	0	100	100	100	100	100	100	100	40	50	100	60	60	80	40	80	20	60	80	50	100	75	100	75
3	3	1	1	2	0	0	0	0	0	0	0	0	0	75	50	0	50	50	100	50	100	100	100	100	100	0	0	0	100	100	100	100	50	40	25	80	80	100	80	60	100	80	80	80	75	75	75	75	75
3	1	1	1	1	0	0	0	0	0	0	0	0	0	100	100	100	100	100	100	100	100	100	0	0	100	0	100	100	100	100	100	100	75	80	75	40	80	100	60	60	80	100	60	60	75	75	25	75	100
3	2	3	1	3	0	0	0	0	0	0	0	0	0	50	75	100	100	100	100	100	100	100	0	0	0	100	0	100	100	100	100	100	50	60	50	60	60	60	80	40	80	60	40	60	75	75	75	75	50
3	2	2	2	2	0	0	0	0	0	0	0	0	0	50	50	100	100	100	100	100	100	100	50	100	100	100	0	100	0	100	100	100	100	40	100	40	100	100	40	40	100	20	40	60	75	75	50	100	75
4	1	1	1	1	0	0	0	0	0	0	0	0	0	50	50	0	50	100	50	100	0	50	50	100	100	100	100	100	100	100	100	100	50	100	100	60	60	60	40	40	80	100	40	60	100	50	100	100	75
2	1	1	1	2	0	0	1	1	1	0	0	0	0	50	75	50	100	100	50	100	50	100	50	50	100	0	0	100	0	0	100	100	100	40	50	40	60	80	40	40	80	80	40	60	50	50	0	100	75
4	3	3	1	3	0	0	0	1	0	0	0	0	0	50	50	0	50	50	50	50	100	0	50	50	100	0	0	100	100	100	100	100	100	80	75	60	60	100	60	40	60	80	60	60	50	100	50	100	75
2	1	1	1	2	0	0	0	0	0	0	0	0	0	100	50	50	100	100	100	100	100	100	100	100	100	100	100	100	100	100	100	100	100	60	100	80	80	100	80	80	100	100	80	80	100	100	50	100	75
2	1	1	1	1	0	2	1	1	0	0	0	0	0	50	25	0	50	50	50	100	50	50	100	100	100	0	0	0	0	100	100	0	75	40	75	80	60	100	80	80	100	100	80	60	100	100	100	50	75
1	1	1	1	2	0	1	0	1	0	1	0	0	0	50	50	0	0	0	50	100	100	50	100	100	100	100	100	0	100	100	100	100	50	60	75	80	60	60	60	60	80	80	60	60	50	75	50	100	50
2	2	2	1	3	0	0	0	0	0	0	0	0	0	100	100	100	100	100	100	100	100	100	100	100	100	100	100	100	100	100	100	100	100	100	100	100	100	100	100	100	100	100	100	100	100	100	100	100	100
2	1	1	1	2	0	0	0	0	0	0	0	0	0	50	75	0	50	50	50	50	50	0	50	50	50	0	0	0	100	100	100	100	100	80	75	80	60	100	80	60	80	100	80	60	100	100	0	100	0
4	1	1	1	1	0	0	0	0	0	0	0	0	0	50	50	50	100	100	50	100	50	100	100	100	100	100	100	0	100	100	100	100	75	60	75	80	80	100	80	80	100	80	80	60	100	50	0	100	75
4	1	1	1	2	0	0	0	0	0	0	0	0	0	75	100	50	50	50	50	100	50	50	100	100	100	100	100	100	100	100	100	100	75	80	75	80	80	100	80	40	100	100	80	60	50	75	75	100	75
4	1	1	1	1	0	1	1	2	0	0	0	0	0	50	50	0	50	50	50	0	100	0	0	50	50	0	100	0	0	0	100	0	100	20	25	60	80	40	40	20	20	20	60	20	25	50	25	25	100
2	1	1	2	2	0	0	0	0	0	0	0	0	0	25	75	0	0	0	50	50	50	50	100	100	50	0	100	0	0	0	100	0	25	40	25	40	20	100	100	80	100	60	80	60	50	100	100	100	100
4	2	2	1	2	0	0	0	0	0	0	0	0	0	75	75	50	50	50	50	50	50	50	50	50	50	100	100	100	100	100	100	100	50	60	50	40	80	80	20	40	80	80	20	80	50	50	25	100	25
3	1	1	1	1	0	0	0	0	0	0	0	0	0	75	50	50	50	100	100	100	100	100	100	100	100	100	100	100	100	100	100	100	100	60	100	60	80	100	60	60	80	80	80	80	100	100	0	50	75
3	2	2	1	3	0	0	0	0	0	0	0	0	0	50	75	100	100	100	100	100	100	100	100	100	100	100	100	100	100	100	100	100	50	100	75	40	60	100	60	80	100	80	80	80	100	100	75	100	100
2	1	1	1	1	0	0	0	0	0	0	0	0	0	75	75	50	50	50	50	50	50	50	50	50	50	100	0	100	100	100	0	100	25	80	50	100	60	40	40	100	40	0	60	20	50	75	50	75	50
3	2	2	1	3	0	0	0	0	0	0	0	0	0	75	100	0	100	100	0	100	100	100	0	100	100	100	100	100	100	100	100	100	100	40	25	100	20	80	80	80	100	100	80	20	75	100	50	100	100
3	2	2	1	1	0	0	0	0	0	0	0	0	0	50	50	0	100	100	100	100	100	100	100	100	50	100	100	100	100	100	100	100	100	40	25	100	0	20	80	60	80	80	60	40	75	25	75	100	75
3	2	2	1	2	0	0	0	0	0	0	0	0	0	50	50	0	50	50	50	50	50	50	50	50	50	100	100	100	100	100	100	100	100	40	75	100	100	100	80	80	100	100	80	20	75	100	75	100	75
2	1	1	2	1	0	0	0	0	0	0	0	0	0	100	100	100	100	100	100	100	100	100	100	100	100	100	100	100	100	100	100	100	100	60	100	100	100	100	100	100	100	100	100	100	100	100	0	100	100
3	2	2	1	2	0	0	0	0	0	0	0	0	0	25	25	0	0	0	0	0	0	0	0	0	0	0	0	0	0	100	100	100	75	40	50	60	20	20	40	40	40	40	100	0	50	25	50	100	75
2	1	1	1	3	0	0	0	0	0	0	0	0	0	75	75	100	50	50	100	100	100	50	100	100	100	100	100	100	100	100	100	100	100	80	100	100	100	100	100	100	100	100	100	100	100	100	100	100	100
4	2	2	1	1	0	0	0	0	0	0	0	0	0	50	25	100	100	50	50	50	50	50	50	50	50	0	0	0	0	100	100	100	50	80	75	40	60	20	80	20	60	60	40	60	50	25	50	50	25
1	1	1	2	2	0	1	0	1	0	0	0	0	0	75	50	100	100	100	100	100	100	0	100	100	100	0	0	0	100	0	0	100	75	80	75	80	80	80	40	40	60	60	20	60	75	50	75	50	75
4	2	2	1	2	0	0	0	0	0	0	0	0	0	25	75	0	100	50	0	100	50	50	0	100	100	100	0	100	100	0	0	100	75	40	75	40	80	100	80	20	100	80	60	60	75	100	50	100	25
5	3	4	1	1	2	0	0	0	0	1	0	0	0	0	0	100	100	100	100	100	100	100	100	100	100	100	0	100	100	100	100	100	100	20	50	0	100	100	40	80	100	100	60	20	100	100	75	50	50
5	2	2	1	1	0	0	0	0	0	0	0	0	0	75	75	50	100	100	100	100	100	100	100	100	50	100	100	100	100	100	100	100	75	100	100	80	100	100	100	100	100	100	0	60	100	100	0	100	0
3	3	2	1	2	1	2	1	1	0	0	0	0	0	50	50	100	100	0	0	0	0	100	0	100	100	0	0	0	0	0	0	0	75	40	75	60	60	80	40	100	80	80	40	60	75	100	50	100	75
2	1	1	2	2	0	0	0	0	0	0	0	0	0	50	75	50	50	100	100	100	50	0	50	50	100	0	100	0	100	100	100	100	100	40	75	80	60	100	80	80	100	80	80	80	50	100	100	100	75
3	1	1	1	3	0	0	1	0	0	0	0	0	0	50	50	0	0	50	50	50	0	50	50	50	0	0	0	0	0	100	100	100	100	40	25	40	100	100	40	40	100	100	40	60	50	50	75	100	50
2	2	2	2	1	0	0	0	0	0	0	0	0	0	75	50	50	100	50	100	100	50	50	50	50	100	100	100	100	100	100	100	100	75	60	75	80	60	100	80	80	100	100	80	80	75	100	50	100	75
2	1	1	1	1	0	0	0	0	0	0	0	0	0	50	75	0	50	50	50	100	50	50	50	50	50	0	100	100	100	100	100	100	75	40	50	40	60	60	80	40	60	60	40	60	50	0	50	100	75
3	1	1	1	2	0	0	0	0	0	0	0	0	0	100	100	50	100	100	100	100	100	100	100	100	100	100	100	100	100	100	100	100	100	20	50	60	20	20	40	20	60	60	100	20	75	100	0	100	100
4	1	1	1	1	0	0	0	0	0	0	0	0	0	50	75	0	100	100	100	100	100	100	100	100	100	100	100	100	100	100	100	100	100	40	25	100	40	40	60	40	80	80	100	80	75	100	100	100	75
3	3	1	1	2	0	0	0	0	0	0	0	0	0	25	50	50	100	100	50	100	50	100	100	100	100	100	100	100	100	100	100	100	100	60	75	40	60	80	80	80	100	100	80	80	100	50	0	100	75
2	1	2	1	1	0	0	0	0	0	0	0	0	0	50	50	100	100	100	50	100	100	50	100	100	100	100	100	100	100	100	100	100	50	60	75	20	80	80	40	40	80	60	60	60	75	50	50	50	50
2	1	1	1	1	1	0	0	0	0	0	0	0	0	75	75	50	50	50	50	100	50	50	50	100	100	0	0	0	0	0	0	0	75	80	75	80	80	60	80	80	80	60	60	60	50	75	75	75	75
2	2	2	1	3	0	0	0	0	0	0	0	0	0	50	75	100	100	100	100	100	100	100	100	100	100	100	100	100	100	100	100	100	100	80	75	80	80	100	80	80	100	100	80	60	50	50	50	100	100
1	2	2	1	3	0	0	0	0	0	0	0	0	0	100	50	100	100	100	100	100	100	100	100	100	100	100	100	100	100	100	100	100	100	40	100	80	80	100	80	80	100	20	80	80	100	100	100	100	100
2	1	1	1	1	0	0	0	0	0	0	0	0	0	50	75	100	100	100	100	100	100	100	100	100	50	100	100	100	100	100	100	100	75	80	100	80	80	80	100	100	80	80	60	60	75	75	75	100	75
3	1	1	1	2	0	0	0	0	0	0	0	0	0	50	75	50	100	100	100	100	100	100	100	100	100	100	100	100	100	100	100	100	75	80	75	80	80	80	80	80	80	80	80	40	75	75	75	75	75
2	1	1	1	3	0	0	1	0	0	0	0	0	0	50	75	50	50	50	50	50	50	50	100	100	100	100	100	100	100	100	100	100	75	80	75	80	80	80	80	80	80	80	40	60	75	75	75	75	75
1	1	1	1	1	0	0	0	0	0	0	0	0	0	50	50	50	50	50	50	50	50	50	50	50	50	100	100	100	100	100	100	100	75	80	75	80	80	80	60	60	80	80	60	80	75	25	50	75	75
4	2	2	1	2	2	2	2	2	2	2	2	0	0	50	75	50	50	50	50	50	50	50	50	50	0	0	0	0	0	0	0	0	100	20	50	0	20	20	0	0	20	20	20	20	100	50	50	50	75
3	2	2	1	2	0	0	0	0	0	0	0	0	0	50	75	50	100	100	50	100	50	50	100	100	100	0	0	0	0	0	0	0	100	100	100	100	80	100	80	80	100	100	80	60	100	100	100	100	100
3	1	1	1	1	0	0	0	0	0	0	0	0	0	50	75	100	100	100	50	50	100	50	50	50	100	0	0	0	0	0	0	0	50	60	100	40	60	80	40	40	80	20	40	60	25	50	25	75	50
3	1	1	2	2	3	3	3	3	3	3	3	0	0	0	50	0	0	0	0	0	0	0	0	0	0	0	0	0	0	0	0	0	100	20	0	80	60	60	40	20	100	100	60	100	100	100	75	100	25
5	3	2	1	1	0	0	0	0	0	0	0	0	0	25	25	50	50	50	50	50	50	50	50	50	50	0	0	0	0	0	0	0	50	60	75	40	20	40	60	60	20	20	80	20	25	25	50	50	50
2	2	1	1	1	0	0	0	0	0	0	0	0	0	75	75	100	100	100	50	100	100	50	100	100	100	100	100	100	100	100	100	100	75	40	75	80	20	80	80	80	80	80	80	60	75	75	75	75	75
4	2	2	1	2	0	0	0	0	0	0	0	0	0	25	50	50	50	50	50	50	50	50	50	50	50	0	0	0	0	0	0	0	75	40	50	40	80	80	40	40	60	60	40	60	75	75	75	75	25
4	1	1	1	1	2	2	2	2	0	0	0	0	0	25	50	100	100	100	100	100	100	100	100	100	100	100	100	100	100	100	100	100	100	20	50	100	80	100	100	100	100	100	100	100	100	100	75	100	100
1	1	1	1	3	0	0	0	0	0	0	0	0	0	100	50	50	50	50	50	50	50	50	50	50	50	0	0	0	0	0	0	0	75	40	75	80	60	100	80	80	100	100	80	100	50	75	25	75	0
2	2	2	1	3	0	0	0	0	0	0	0	0	0	50	75	100	100	100	100	100	100	100	100	100	100	0	0	0	0	0	0	0	100	80	100	80	60	80	20	80	100	100	60	100	100	100	25	100	75
3	2	1	1	2	0	0	0	0	0	0	0	0	0	50	50	100	100	100	100	100	100	100	100	100	100	0	0	0	0	0	0	0	100	100	100	100	80	80	100	80	60	60	100	60	100	100	75	50	25
4	2	2	1	3	0	0	0	0	0	0	0	0	0	25	50	50	50	50	50	50	50	50	50	50	50	0	0	0	0	0	0	0	0	40	75	40	80	80	20	20	80	80	20	20	25	75	75	75	75
3	3	4	1	2	2	2	2	2	2	2	2	2	2	25	25	50	50	50	50	50	50	50	50	50	50	100	100	100	100	100	100	100	100	40	50	40	60	60	20	20	20	20	40	20	100	75	75	75	50
3	2	1	2	2	0	0	0	0	0	0	0	0	0	100	50	100	100	100	100	100	100	100	100	100	100	100	100	100	100	100	100	100	100	60	75	80	80	100	80	80	80	80	80	80	100	100	50	50	50
2	2	1	1	2	0	0	0	0	0	0	0	0	0	50	100	100	100	100	100	100	100	100	100	100	100	100	100	100	100	100	100	100	100	80	100	60	60	80	60	80	60	60	60	60	100	25	100	75	25
3	1	1	1	2	0	0	0	0	0	0	0	0	0	50	100	100	100	100	100	100	100	100	100	100	100	100	100	100	100	100	100	100	100	100	100	80	80	100	80	80	80	40	80	60	100	75	75	75	75
3	2	2	1	3	0	0	0	0	0	0	0	0	0	50	25	50	50	50	50	50	50	50	50	50	50	0	0	0	0	0	0	0	50	40	50	60	60	60	60	60	20	20	60	20	25	100	75	25	75
3	2	2	1	3	0	0	0	0	0	0	0	0	0	50	100	100	100	100	100	100	100	100	100	100	100	0	0	0	0	0	0	0	100	60	75	100	100	100	100	100	80	80	100	80	100	100	75	100	100
1	1	1	1	1	0	0	0	0	0	0	0	0	0	75	75	100	100	100	100	100	100	100	100	100	100	100	100	100	100	100	100	100	100	80	75	80	80	100	80	80	60	60	80	60	100	100	75	100	75
1	1	1	1	2	1	1	1	1	1	2	0	0	0	25	50	100	100	100	50	50	100	50	100	100	100	100	100	100	100	100	100	100	25	20	50	20	20	40	20	20	20	20	20	20	75	75	75	75	25
2	2	2	1	1	0	2	2	1	0	0	0	0	0	25	0	0	50	50	50	0	50	50	50	50	100	0	0	100	100	0	0	0	25	40	0	20	20	20	20	80	20	20	20	20	25	25	50	50	50
3	1	1	1	1	0	0	0	0	0	0	0	0	0	75	50	100	50	50	50	100	100	100	100	100	100	100	100	100	100	100	100	100	75	40	75	40	60	80	60	40	60	60	40	60	50	50	50	100	75
2	1	1	1	3	1	1	1	2	0	1	1	1	1	50	25	0	50	100	50	100	50	100	50	100	100	0	0	0	0	0	0	0	50	60	50	80	20	40	40	40	80	100	40	80	50	50	75	100	50
3	1	1	1	2	0	0	0	0	0	1	0	0	0	50	75	50	100	50	50	50	50	0	50	50	100	100	0	0	0	0	0	0	25	60	50	80	60	60	60	60	60	80	80	60	75	50	75	100	100
4	1	1	1	2	0	0	0	0	0	0	0	0	0	75	75	50	100	50	100	100	100	100	100	100	100	100	100	100	100	100	100	100	100	60	75	80	80	100	100	80	80	80	80	60	75	50	75	100	0
2	1	1	2	2	0	1	1	0	0	0	0	0	0	50	75	100	100	100	50	100	50	100	100	100	100	0	100	100	100	100	100	100	75	40	25	80	80	40	60	80	80	100	80	80	50	75	0	50	50
4	1	1	1	1	0	0	0	0	0	0	0	0	0	50	50	100	100	100	50	100	50	100	100	100	100	0	100	100	100	100	0	100	100	80	75	100	100	100	100	100	100	80	100	80	100	100	100	100	100
2	1	1	1	1	2	2	0	2	0	0	0	0	0	50	50	0	100	0	0	50	0	0	0	0	100	0	100	0	100	0	100	0	100	40	75	100	60	100	100	60	100	60	20	80	100	50	0	75	100
2	2	2	1	3	2	2	1	1	1	1	0	0	0	25	50	100	100	100	100	100	100	100	100	100	100	100	100	100	100	0	0	0	75	100	100	40	40	40	40	40	40	40	20	80	75	50	50	75	50
3	2	2	1	1	0	0	0	0	0	0	0	0	0	50	25	100	100	100	100	100	100	100	100	100	100	100	100	100	100	100	100	100	100	40	100	80	60	60	80	80	80	60	80	100	50	100	100	75	75
3	3	3	2	1	0	0	0	0	0	0	0	0	0	50	50	100	0	100	0	50	0	0	100	100	50	100	100	100	100	100	100	100	100	40	100	100	100	100	100	100	100	100	80	60	100	50	75	100	50
3	2	2	1	3	0	0	0	0	0	0	0	0	0	100	50	100	100	100	100	100	100	100	100	100	100	100	100	100	100	100	100	100	100	100	100	100	60	100	80	80	100	100	80	80	100	100	100	100	100
3	2	2	2	1	1	2	2	1	0	1	1	1	0	50	75	100	100	100	50	100	50	100	100	100	50	100	100	100	100	100	100	100	75	80	100	100	80	80	100	80	80	60	80	80	75	100	100	100	50
2	3	2	1	1	2	2	3	3	3	3	3	1	2	0	25	0	0	0	0	0	0	0	0	0	50	0	0	0	0	0	0	0	50	40	25	40	60	60	20	20	60	40	20	60	25	25	25	25	25
5	3	3	2	3	0	0	0	0	0	0	0	0	0	50	25	0	50	50	50	50	50	50	50	50	50	0	0	100	100	100	0	0	50	20	25	40	80	80	40	40	20	20	60	20	25	75	50	100	100
3	1	1	1	2	0	0	0	0	0	0	0	0	0	50	50	100	100	50	50	0	50	100	100	100	100	100	100	0	0	100	100	100	75	40	50	60	60	80	40	60	60	60	40	60	50	50	50	50	50
4	2	2	1	2	0	0	0	0	0	0	0	0	0	100	50	100	100	100	100	100	100	100	100	100	100	100	100	100	100	0	100	100	100	80	75	20	80	60	60	60	80	100	60	60	75	50	50	50	50
4	2	3	1	1	0	0	0	1	1	1	1	1	2	25	75	0	50	100	50	50	50	50	0	50	50	100	0	0	0	100	100	100	50	60	75	40	60	60	60	60	100	60	40	80	75	50	50	100	75
5	2	3	1	1	0	1	0	0	0	0	0	0	0	25	50	50	50	50	50	50	50	50	50	50	0	0	0	0	0	0	0	0	50	40	25	40	60	20	40	20	20	40	40	20	50	50	100	75	50
2	1	1	2	3	0	0	2	1	1	0	0	2	2	25	75	50	50	50	50	100	100	50	50	50	100	100	100	100	100	100	100	100	75	80	50	40	60	60	60	60	60	60	60	60	50	75	75	75	25
4	3	4	2	1	0	0	0	0	0	0	0	0	0	100	100	100	100	100	100	100	100	100	100	100	100	100	100	100	100	100	100	100	100	40	75	100	100	100	80	80	100	100	100	40	100	100	75	100	75
3	2	2	1	1	0	0	0	0	0	0	0	0	0	100	100	100	100	100	100	100	100	100	100	100	50	100	100	100	100	100	100	100	100	0	75	60	20	20	60	60	80	80	80	40	75	100	75	100	75
3	2	2	1	1	0	0	0	0	0	0	0	0	0	50	75	100	100	100	100	100	50	100	100	100	100	100	100	100	100	100	100	100	100	20	25	80	60	60	80	80	100	100	80	80	25	25	75	50	75
5	2	2	1	2	0	1	0	0	0	0	1	0	0	50	50	0	0	50	0	0	0	0	0	50	50	0	0	0	0	100	100	100	75	40	50	80	100	100	80	60	80	80	60	60	50	50	75	50	75
2	3	1	1	2	1	2	1	1	0	0	0	1	0	50	50	100	100	50	50	100	50	50	100	100	100	100	100	100	100	0	0	0	100	40	100	60	80	80	60	60	100	80	60	60	100	100	75	100	50
3	1	1	1	2	0	0	2	1	0	0	2	1	1	50	75	100	50	100	50	100	50	50	100	100	50	100	0	0	0	100	100	100	100	60	50	40	60	60	40	40	60	60	40	40	50	75	50	75	75
4	3	3	2	1	0	0	0	0	0	0	0	0	0	50	50	50	50	100	0	0	0	100	100	100	100	0	0	100	0	100	100	100	75	60	75	80	80	80	80	80	80	80	80	60	75	25	75	75	50
3	3	3	2	3	0	2	2	1	0	0	0	0	0	75	100	100	100	100	100	100	100	100	100	100	50	100	100	100	100	100	100	100	100	100	100	100	100	80	80	80	80	80	80	60	100	100	100	100	100
4	3	3	1	2	0	0	0	0	0	0	0	0	0	75	50	0	100	100	100	100	100	100	100	100	100	100	100	100	100	100	100	100	100	80	100	80	40	40	80	80	80	80	80	40	100	100	100	100	100
3	1	1	1	1	0	0	0	0	0	0	0	0	0	100	50	100	100	100	100	100	100	100	100	100	100	100	100	100	100	100	100	100	100	40	75	60	20	20	40	80	0	0	80	60	100	100	50	100	75
2	2	1	2	3	0	0	1	0	0	0	0	0	0	50	50	100	50	100	100	100	0	50	100	100	50	100	100	100	100	100	100	100	100	40	75	80	60	60	100	80	80	80	100	60	75	50	50	50	50
3	1	1	1	1	0	0	0	0	0	0	0	0	0	100	100	100	100	100	100	100	100	50	0	0	100	100	0	100	0	100	0	0	50	40	25	40	60	40	80	40	40	20	20	80	75	100	100	75	100
5	2	2	1	1	0	0	0	0	0	0	0	0	0	75	50	0	100	100	100	100	100	100	100	100	100	100	100	100	100	100	100	100	100	40	100	80	20	20	60	60	60	60	40	80	100	100	75	100	75
3	2	2	2	3	0	0	0	0	0	0	0	0	0	100	75	50	100	100	50	100	100	100	50	100	100	100	100	100	100	100	100	100	100	60	100	80	80	100	80	80	100	100	80	60	75	50	50	50	50
3	1	1	1	1	0	0	0	0	0	0	0	0	0	25	50	50	50	100	100	100	50	100	100	100	100	100	100	100	100	100	100	100	100	40	75	80	80	100	100	80	100	80	80	40	75	100	75	75	75
5	2	2	1	3	0	0	0	0	0	0	0	0	0	25	50	100	100	100	100	100	100	100	100	100	100	100	100	100	100	100	100	100	100	40	75	80	20	20	60	60	80	80	40	60	100	75	50	75	75
3	1	1	1	1	0	0	0	0	0	0	0	0	0	75	50	0	0	100	100	100	100	100	100	100	100	100	100	100	100	100	100	100	100	40	100	80	60	60	60	60	100	100	80	20	100	100	75	75	50
3	2	2	2	3	0	0	0	0	0	0	0	0	0	25	50	50	100	100	50	50	50	100	100	100	100	0	0	0	0	100	0	0	25	40	25	40	80	100	60	40	60	60	40	40	50	100	75	100	50
4	1	1	1	3	0	0	0	0	0	0	0	0	0	100	50	100	100	100	100	100	100	100	100	100	100	100	100	100	100	100	100	100	100	100	100	100	80	80	100	20	80	80	100	0	100	100	50	100	100
4	3	3	1	1	0	1	0	0	0	1	1	0	0	75	50	100	100	100	50	100	100	50	100	100	50	100	100	100	100	100	100	100	75	60	100	80	100	100	60	40	100	100	60	80	75	75	50	50	50
5	2	2	1	1	0	0	0	0	0	0	0	0	0	100	50	50	100	100	100	100	100	100	100	100	100	100	100	100	100	100	100	100	100	100	100	100	80	80	100	80	100	100	100	60	100	100	100	100	100
3	1	1	1	1	0	0	0	0	0	0	0	0	0	25	25	0	0	0	0	100	50	50	100	100	100	0	0	100	100	0	0	100	75	60	75	40	80	100	40	40	60	60	60	20	50	75	75	25	50
3	1	1	1	2	0	0	0	0	1	0	0	0	0	75	75	50	50	50	50	100	50	50	50	50	50	0	0	0	100	0	0	100	50	60	50	40	60	80	80	20	100	60	40	60	50	50	50	50	50
5	3	4	2	2	0	0	1	0	0	0	1	0	0	25	25	50	50	50	50	50	50	50	50	50	50	0	0	0	0	100	100	100	75	40	50	40	80	60	20	40	60	60	20	80	50	75	75	50	50
2	1	1	1	1	0	0	0	0	0	0	0	0	0	100	100	50	100	100	50	100	100	100	100	100	100	100	100	100	100	100	100	100	75	100	100	80	60	100	100	100	100	100	100	100	100	100	100	100	50
4	3	1	1	3	0	0	0	0	0	0	0	0	0	50	50	0	50	50	50	50	50	50	50	50	100	0	0	0	0	100	100	100	100	60	100	60	20	20	40	40	60	60	100	40	100	100	50	100	75
5	1	1	1	2	0	0	0	0	0	0	0	0	0	50	25	100	100	100	100	100	100	100	100	100	100	100	100	100	100	100	100	100	100	60	100	60	20	40	40	40	40	60	40	60	75	75	75	75	75
4	2	2	1	1	2	2	2	2	2	2	0	0	0	50	100	50	100	100	100	100	100	100	100	100	100	100	100	100	100	100	100	100	75	20	75	60	80	80	40	40	80	80	60	0	75	100	25	100	50
5	2	2	1	2	0	0	0	0	0	0	0	0	0	75	50	100	100	100	100	100	100	100	100	100	100	100	100	100	100	100	100	100	100	40	50	100	20	20	60	60	80	80	80	60	75	100	50	100	75
4	3	2	1	2	0	0	0	0	0	0	0	0	0	100	50	100	0	100	100	100	100	100	100	100	100	100	100	100	100	100	100	100	100	60	75	100	40	40	80	80	100	100	100	60	75	100	50	75	75
4	3	3	2	2	0	0	0	0	0	0	0	0	0	50	100	0	100	100	100	100	100	100	100	100	100	100	100	100	100	100	100	100	50	20	25	60	60	60	20	20	100	100	20	40	50	100	75	25	25
3	1	1	1	1	0	0	0	0	0	0	0	0	0	50	25	0	50	50	50	50	50	50	50	50	50	100	100	100	100	100	100	100	100	40	75	80	80	80	80	80	80	80	60	0	75	100	75	100	75
4	1	1	1	1	0	0	0	0	0	0	0	0	0	50	50	100	100	100	100	100	100	100	100	100	100	100	100	100	100	100	100	100	100	80	100	80	40	40	80	80	80	80	60	40	75	100	75	100	75
3	2	2	1	3	0	0	0	0	0	0	0	0	0	25	75	50	50	50	50	50	50	50	0	0	100	0	100	0	0	0	0	0	75	80	50	40	60	80	20	0	80	60	80	60	50	50	50	50	50
4	3	3	2	2	0	0	0	0	0	0	0	0	0	75	50	0	50	50	50	50	50	50	50	50	50	100	100	100	100	100	100	100	100	40	50	80	80	80	80	80	100	100	100	100	100	100	75	100	75
3	2	1	1	2	0	0	0	0	0	0	0	0	0	75	50	0	50	50	50	50	50	50	50	50	50	100	100	100	100	100	100	100	100	80	75	80	80	80	40	40	100	100	60	80	75	100	75	100	75
2	1	1	2	2	0	0	0	0	0	0	0	0	0	50	50	100	100	100	100	100	100	100	100	100	100	100	100	100	100	100	100	100	100	20	75	100	20	20	60	60	80	80	80	40	75	100	75	75	75
2	2	2	1	2	2	2	2	1	1	0	0	0	0	50	25	0	0	0	50	50	50	50	50	50	50	100	100	100	100	0	0	0	75	20	50	20	0	80	0	0	0	0	0	0	50	0	0	0	0
1	1	1	1	2	0	1	0	1	1	0	0	0	0	75	75	50	50	50	50	50	100	50	50	50	50	100	100	100	100	100	100	100	75	80	50	80	60	80	40	20	60	60	40	60	75	100	75	50	50
2	2	2	1	2	0	0	0	0	0	0	0	0	0	75	50	50	50	50	50	100	50	50	100	50	100	100	100	100	100	100	100	100	100	80	100	80	80	80	80	40	100	80	80	40	75	75	75	100	50
3	1	1	1	2	0	0	0	0	0	0	0	0	0	50	25	0	0	50	50	50	50	50	50	100	100	100	100	100	100	100	100	100	100	40	50	80	60	60	60	60	80	80	60	60	75	100	50	75	75
5	3	4	1	2	1	2	0	1	1	1	0	1	0	25	25	0	50	50	50	50	50	50	100	100	100	0	0	0	0	0	0	0	25	40	50	20	40	60	20	20	60	20	20	20	25	50	25	100	25
4	2	2	1	1	0	0	0	0	0	0	0	0	0	75	50	0	0	50	50	50	50	50	50	50	50	100	100	100	100	100	100	100	100	80	100	100	60	60	80	80	80	80	80	80	100	100	100	100	100
3	1	1	1	2	0	0	0	0	0	0	0	0	0	75	25	100	100	100	100	100	100	100	100	100	100	100	100	100	100	100	100	100	100	60	100	100	60	60	80	80	100	100	60	60	100	100	75	100	75
3	2	2	1	2	0	0	0	0	0	0	0	0	0	50	100	0	100	100	100	100	100	100	100	100	100	100	100	100	100	100	100	100	75	20	75	80	60	60	80	80	80	80	100	20	75	25	50	50	75
1	1	1	1	1	1	1	1	1	0	0	0	0	0	50	75	100	100	100	100	100	100	50	50	100	100	100	100	100	100	100	100	100	100	40	75	40	60	80	40	20	100	60	20	20	50	50	50	100	75
2	1	1	1	1	0	0	0	0	0	0	0	0	0	50	50	50	50	100	50	100	50	100	50	50	100	100	100	100	100	100	100	100	75	80	75	60	80	80	80	60	80	80	60	40	75	50	50	50	50
3	1	1	1	1	1	2	1	1	1	1	1	1	1	50	100	50	100	100	100	100	100	100	50	50	100	100	100	100	100	100	0	0	100	80	75	80	60	80	80	80	60	80	80	40	75	75	75	75	100
2	1	1	1	1	0	1	2	1	1	1	1	1	1	100	100	100	100	50	100	100	50	0	0	0	100	100	100	100	100	100	100	100	100	40	100	100	100	100	100	0	100	100	100	80	75	100	50	0	50
3	2	2	1	2	0	0	0	0	0	0	0	0	0	50	50	50	100	100	100	100	50	50	100	100	100	100	100	100	100	100	100	100	100	60	75	40	60	60	40	40	100	100	40	60	100	100	100	100	0
3	1	1	1	1	0	1	0	0	0	0	0	0	0	25	50	0	0	50	100	100	100	100	100	100	50	0	0	0	0	100	100	100	100	20	25	40	80	60	40	40	60	100	40	60	50	0	50	50	50
1	1	1	2	1	0	0	0	0	0	0	0	0	0	50	50	50	100	100	50	100	50	50	50	100	100	100	100	100	100	100	100	100	75	40	75	60	80	100	40	40	100	80	60	40	50	50	75	100	75
4	2	2	1	2	0	1	1	0	0	0	0	0	0	100	50	100	100	100	100	100	100	100	100	100	100	100	100	100	100	100	100	100	100	100	100	80	80	100	60	80	80	80	60	60	75	100	100	100	100
3	1	2	1	2	0	0	1	1	1	0	1	0	0	50	75	50	50	0	0	0	0	0	0	0	0	0	0	0	0	100	100	100	25	60	50	60	80	80	60	60	80	80	60	60	50	50	50	50	50
4	3	3	1	1	0	1	1	1	0	0	0	0	0	50	50	100	100	100	50	100	50	50	100	100	100	0	0	0	0	100	100	100	50	40	50	60	60	80	40	60	60	60	40	60	50	100	50	75	75
4	3	4	1	1	0	0	0	0	0	0	0	0	0	50	50	100	100	100	100	100	100	100	100	100	100	100	100	100	100	100	100	100	75	60	75	100	60	60	100	80	60	60	80	40	75	50	50	50	50
3	3	1	1	2	0	0	0	0	0	0	0	0	0	50	75	0	0	0	50	50	50	50	0	0	100	100	0	100	100	100	100	0	75	40	50	40	60	80	60	0	100	100	80	60	100	50	75	75	75
5	3	3	2	2	3	2	2	3	2	1	1	3	3	75	25	0	0	0	100	100	0	100	0	0	0	100	0	0	100	0	0	0	75	60	50	40	60	100	40	80	20	40	60	20	75	50	75	0	0
3	1	1	1	2	3	2	2	3	2	1	1	3	3	75	75	50	50	50	50	100	50	50	50	50	50	100	100	100	100	100	100	100	100	60	100	60	60	20	40	80	100	100	60	60	100	75	25	75	100
[truncated: 20 more columns]
